# Supplementary material for: Desmoplastic small round cell tumor is dependent on the EWS-WT1 transcription factor
Source: Oncogenesis. 2020 Apr 28;9(4):41. doi: 10.1038/s41389-020-0224-1 (PMC7188842; doi:10.1038/s41389-020-0224-1)
Supplement: Supplementary file 4 — Supplemental Table 1 [file 41389_2020_224_MOESM4_ESM.xlsx]

## Sheet: Sheet1
	Common	JN-DSRCT-1	BER
Induced Genes	68	146	213
Repressed Genes	222	478	752
