# Supplementary material for: Desmoplastic small round cell tumor is dependent on the EWS-WT1 transcription factor
Source: Oncogenesis. 2020 Apr 28;9(4):41. doi: 10.1038/s41389-020-0224-1 (PMC7188842; doi:10.1038/s41389-020-0224-1)
Supplement: Supplementary file 5 — Supplemental Table 2 [file 41389_2020_224_MOESM5_ESM.xlsx]

## Sheet: JNsi48hour LogFoldChange
Repressed Genes	logFC	p-value		Induced Genes	logFC	p-value
ABCA1	3.06162	3.40328e-266		SPATA21	-2.54314	2.59354e-07
ABCA12	3.10289	0		GRIK3	-2.62725	6.18604e-05
ABCA3	2.17469	8.69791e-146		ANKRD35	-2.75171	1.68679e-08
ABCA5	2.36021	2.75805e-56		KIF21B	-2.78228	2.58518e-64
ABCA8	5.65573	8.49192e-07		SYT2	-3.06873	4.49408e-272
ABCC3	3.65125	4.34301e-99		OR14I1	-2.93036	2.48053e-57
ABCC9	4.30293	7.22415e-106		LYPD8	-2.37223	4.57308e-202
ABR	2.67524	9.06144e-146		FAM178B	-4.26139	0.00112228
ACOX2	3.65836	1.81031e-05		INHBB	-2.81639	5.65801e-05
ACTBL2	4.68825	9.48521e-154		PTH2R	-3.17982	0.00253523
ACVR1C	2.8628	0.00141464		SERPINE2	-2.60187	6.09746e-11
ADAM9	2.46046	0		ALPI	-2.62483	8.7103e-08
ADAMTS16	2.32575	1.81565e-253		CHRND	-3.23968	2.60899e-14
ADAMTSL1	3.15655	2.90191e-06		CIDEC	-2.42617	0.000951202
ADAMTSL5	2.5943	3.30063e-08		WNT7A	-3.38722	3.36757e-07
ADAP2	4.31377	2.29854e-22		PTH1R	-2.06708	3.62416e-47
ADCY10	4.0197	0.0159678		TMEM89	-2.79252	7.62387e-05
ADCYAP1	5.89253	6.09447e-05		ERC2	-2.229	3.98636e-90
ADGRF4	4.92373	3.66971e-15		DOK7	-2.19	1.50344e-17
ADGRG6	2.91317	0		TEC	-2.39461	3.74655e-18
ADGRL3	3.59131	1.60677e-33		NEUROG2	-3.00129	4.44091e-05
AFP	3.30991	3.3561e-06		SLC6A19	-3.35372	5.66172e-05
AGR2	2.40984	3.11188e-08		BHMT	-4.40015	5.85929e-173
AGR3	7.16886	4.68713e-08		DOCK2	-3.00726	0.00692411
AIFM3	3.9367	0.0221003		INSYN2B	-3.94045	0.0220794
AKR1C3	2.09095	3.21864e-13		SCGB3A1	-3.33662	0.00116397
ALDH1A1	3.00964	4.46512e-23		MDGA1	-2.40065	2.28065e-46
ALDH3B1	3.01686	0.0004205		TFAP2D	-2.43011	2.46395e-43
ANGPTL4	2.27589	2.87445e-260		HTR1E	-2.40225	6.49428e-161
ANK1	2.23283	0		SAMD3	-2.6137	0.000366208
ANXA1	3.47174	0		MYB	-2.24106	3.12541e-69
AOAH	4.43823	0.00461307		PKD1L1	-2.19753	3.13903e-14
APLN	4.73469	5.45235e-38		ABCA13	-2.35499	2.24265e-95
APOBEC3B	2.43602	5.63766e-15		CD36	-2.09481	7.47264e-249
APOL4	2.37877	3.546e-10		GNAT3	-3.07491	4.19615e-11
AQP7	3.40367	1.25235e-33		STAG3	-2.43197	6.05856e-10
AREG	5.00087	0		LMOD2	-2.80302	1.58594e-58
ARHGAP18	4.1477	0		HYAL4	-4.64177	0.00249553
ARHGAP29	2.17775	0		TBXAS1	-2.07793	3.98578e-98
ARID5B	2.22019	0		ASMT	-3.27104	0.00873594
ARMC4	3.04701	4.06531e-45		DGKK	-2.22856	6.99096e-32
ARPP21	2.95794	2.2587e-15		FAM236C	-3.06875	9.46789e-06
ARSJ	4.81147	9.10075e-149		LPAR4	-2.11751	1.90625e-10
ATF3	2.16887	0		TCEAL2	-2.24436	2.05237e-09
ATOH8	10.3412	1.7593e-17		TMSB15A	-2.05017	1.04821e-126
ATP1B2	2.46258	5.70264e-52		GABRQ	-2.80297	1.36987e-05
ATP8B1	3.81029	4.37414e-21		FGF17	-2.84659	7.01454e-152
BAAT	3.64392	2.3949e-32		LY6H	-2.15075	7.37327e-41
BIRC3	2.80896	2.9039e-25		CNTFR	-3.3527	3.23449e-34
BSPRY	3.86426	4.91809e-118		KIF12	-2.15441	1.06998e-06
BST1	3.0678	2.13985e-29		CDKN1C	-2.62364	3.06921e-63
C10orf55	3.52065	8.54439e-10		SLC1A2	-3.34842	1.02598e-137
C10orf67	2.38936	5.60376e-34		NRXN2	-2.16122	3.90181e-16
C11orf16	4.97776	0.000693703		MYEOV	-2.14162	1.58014e-21
C15orf48	3.26846	0.00648419		CHRDL2	-2.61373	4.29528e-38
C1orf167	4.74973	0.00176136		WNT11	-2.20264	2.10375e-20
C1orf210	2.64188	7.53444e-23		LRRC32	-2.36024	7.17064e-41
C2CD4D	2.71112	0.00865275		SCN4B	-3.05404	0.00452283
C3orf80	4.61439	0.00981695		NRGN	-2.05198	3.04695e-38
C5orf47	3.2672	0.0294792		CACNB2	-2.09169	2.53389e-50
C6orf132	2.18253	0		COL13A1	-2.72589	1.1997e-102
C6orf141	9.00061	1.49734e-42		HTR7	-2.51808	1.15791e-75
C6orf222	8.36798	2.58761e-11		CYP17A1	-3.41397	0.00379763
CA10	4.52071	0.0144471		ADAM12	-2.92085	2.34494e-55
CALB1	2.11018	9.45136e-13		KLRG1	-2.3914	2.27744e-23
CALCRL	3.88238	1.20424e-11		GPR19	-2.08772	1.19985e-12
CALHM1	4.97707	0.00278084		NELL2	-2.78228	0.000404792
CAMKV	2.83547	0.00517179		NR1H4	-2.3138	9.04699e-08
CASP1	6.30854	7.27763e-06		SVOP	-3.23334	2.53203e-08
CASQ1	4.6885	8.75461e-12		TNFSF11	-2.50876	1.44809e-08
CASZ1	2.9162	5.16623e-259		SOX21	-4.29565	0.00100331
CATSPER1	4.81252	0.00522909		PROZ	-3.95028	0.000290817
CAV3	2.67863	0.00860256		C14orf132	-2.7918	2.33054e-236
CCDC187	4.85833	6.08514e-05		BCL11B	-3.95168	0.00338016
CCDC188	4.01939	0.0161316		TRPM1	-3.5798	5.82875e-69
CCIN	3.31626	0.00576144		DAPK2	-2.28664	5.57181e-13
CCKAR	5.39678	0.000494268		ACSBG1	-2.80754	2.24251e-06
CCL2	5.62583	1.37954e-215		CPEB1	-2.83581	1.08549e-27
CCL28	5.09277	2.06662e-07		AP3B2	-2.04953	6.36848e-158
CCNO	3.33492	7.37486e-08		SOX8	-3.16439	1.85286e-10
CCR1	4.50837	0.0137312		C1QTNF8	-2.68153	6.45998e-05
CD69	2.1465	1.33922e-26		PYDC1	-2.58009	2.93956e-09
CDC42EP1	4.70357	5.05182e-55		JPH3	-2.72182	0.00712144
CDC42EP3	3.39249	0		ATP2A3	-2.21453	2.76309e-05
CDH6	8.0612	3.44927e-14		SCIMP	-4.69307	0.0109653
CDKN2B	6.40907	0		TMEM88	-2.0407	2.68939e-22
CHMP4C	2.99906	5.07633e-224		RNF227	-2.17321	2.00947e-112
CHRM3	2.72821	1.95604e-59		KRT40	-4.28955	6.26967e-19
CHRNA3	3.86072	0.00528382		ITGA2B	-2.28175	8.69736e-12
CHRNA9	5.85755	7.92004e-05		HOXB6	-2.36975	9.11824e-164
CHST13	4.89998	0.00354357		HOXB8	-2.47796	4.66879e-52
CKM	7.09753	2.41174e-08		SGCA	-2.26613	6.08517e-19
CLDN11	3.04023	2.1926e-258		PECAM1	-2.67791	0.00813994
CLU	2.37276	1.01998e-220		RNF157	-2.3535	0.000219933
CNTN6	3.54429	1.96436e-11		ZBTB7C	-2.99857	0.00522737
CPE	4.09913	1.93257e-29		SALL3	-2.58633	1.24904e-07
CRABP2	2.79699	4.46788e-97		TCF15	-4.499	0.0158434
CRB2	5.73041	9.27463e-40		SPTLC3	-3.37149	0.00538082
CREB5	3.58512	7.5979e-84		PTPRT	-2.20389	2.7031e-88
CREG1	2.2621	7.54283e-79		TOX2	-3.09953	0.000137516
CRISPLD1	2.27378	0		BIRC7	-3.85041	0.000511423
CSDC2	2.35086	0		PRTN3	-2.06194	2.64826e-13
CSRNP1	2.38026	2.79787e-274		TNFSF9	-2.17378	1.8446e-06
CSRP3	5.0651	0.00205284		CRLF1	-2.27597	4.49166e-174
CYP2E1	2.51961	0.00139899		NCAN	-3.64544	3.39188e-06
CYSLTR1	2.82007	0.00030642		CYP2B6	-2.33789	2.46391e-15
CYTH4	2.20067	4.95094e-11		SPIB	-2.10147	4.62416e-19
DACH1	3.03438	7.71724e-08		LRRC4B	-2.08944	6.00444e-103
DACH2	4.89164	0.00441874		SGSM1	-2.98195	1.78515e-29
DAPL1	6.8539	3.23004e-07		FAM83F	-2.90642	3.14536e-52
DCBLD2	2.83779	1.23274e-264		RIBC2	-2.12463	2.76945e-48
DCDC2	3.997	1.82695e-05		LIN28A	-2.08987	0
DENND2A	5.08889	5.82167e-95		C1orf94	-4.46307	0.00480636
DENND3	2.25185	5.4339e-149		TP53BP2	-2.0656	0
DEPTOR	2.66629	5.58387e-178		PGBD5	-2.34741	0
DGKI	7.37504	2.26765e-32		DOK1	-2.13567	0
DIRAS2	5.1364	0.000349353		MERTK	-2.17203	0
DIRC1	4.8079	0.00505826		SLC26A6	-2.40319	0
DLC1	2.85666	0		IL17RB	-2.68776	0
DLL1	2.58784	0		SORCS2	-2.60686	0
DMP1	7.1921	1.52506e-08		KDR	-2.46827	0
DMRTA1	4.06841	0.000121492		RETREG1	-2.76182	1.67449e-06
DOCK3	4.81323	0.00483072		COL23A1	-2.27466	0
DTX3L	2.09774	7.83983e-38		SLC29A4	-2.45488	0
DUSP16	2.16782	0		HIPK2	-2.05536	0
DYSF	6.55088	5.55773e-38		AKAP17A	-2.04647	0
EDN2	2.37891	5.51253e-07		EFCAB1	-2.43535	1.67611e-06
EGFLAM	3.34623	4.35663e-05		ST3GAL1	-3.54806	0
ENTPD2	2.83325	2.21571e-08		PRRX2	-2.55295	1.83867e-05
EPHA3	6.61518	1.28531e-06		ADAMTSL2	-2.0599	0
EPHA6	5.55447	1.52293e-17		PRR5L	-2.02283	0
EPHA7	2.05386	3.76582e-100		C11orf95	-2.33032	0
ERICH5	3.67483	6.89192e-42		CCND1	-2.75051	0
ERMN	5.70671	3.28051e-65		PLPP4	-3.56961	0.0138909
ESAM	2.76546	0.000385196		PTPRQ	-2.22214	0
ETV7	2.73361	1.09022e-34		DHRS2	-2.08149	7.78136e-15
F2RL1	2.70281	0		RPS6KA5	-2.20243	0
F2RL2	2.69704	0.00471911		GREM1	-2.09164	0
FADS3	2.23418	2.85996e-149		KLHL25	-2.34906	0
FAM155A	2.35405	3.79418e-09		BAIAP3	-3.29365	0
FAM71A	5.75893	3.10016e-05		ITGAM	-2.10496	4.28667e-60
FGD2	4.52129	0.0162959		IRX3	-2.27066	0
FGF1	2.21612	1.2229e-09		FOXF1	-2.37867	0
FGF5	7.46558	3.0558e-09		SKAP1	-2.67495	0.00368807
FHL1	4.37673	0.00603323		ONECUT3	-2.12645	0
FILIP1	2.57799	6.04864e-272		CERS4	-2.36709	0
FLNC	3.56984	1.58333e-289
FMNL1	2.20959	1.06326e-83
FMO2	6.4521	3.05028e-06
FMO3	4.78023	3.00396e-25
FMOD	5.1316	0.001548
FOXO4	2.10706	4.86305e-70
FOXS1	6.32648	8.74514e-06
FRG2	5.93017	2.4757e-100
FSTL1	3.13394	0
GABRA1	3.97621	1.53007e-08
GABRE	3.19051	9.52709e-27
GADD45B	2.67545	3.61035e-122
GALNT5	4.81628	0.0051778
GALNT6	2.85726	4.12042e-60
GBP2	3.84208	4.25749e-05
GCNT2	4.54996	0.00337921
GDF5	3.31796	4.81357e-11
GFRA2	2.32232	1.2174e-05
GLIPR1	2.30228	2.76642e-21
GLIS3	5.02405	8.18493e-48
GLRB	4.54306	5.84086e-76
GMPR	3.95594	0.00323115
GPAT3	2.6764	5.34156e-74
GPC4	2.12317	0
GPR20	5.65399	9.1995e-10
GPR87	6.11378	1.60121e-56
GRIK2	3.38189	0.000796169
GSDME	5.38957	0.00059841
GSN	2.87338	1.46898e-34
GZMM	2.52555	4.28236e-14
HBEGF	4.58283	0
HDAC9	3.03148	3.92274e-236
HES1	2.86984	3.93934e-204
HHIP	3.40766	2.61781e-62
HIC1	3.79355	1.04602e-218
HIST1H1C	2.05958	6.68768e-108
HIST1H2BG	2.14745	1.48922e-40
HIST1H2BK	2.06164	1.3083e-230
HIST1H3E	2.55327	2.09733e-61
HIST1H4K	2.49865	4.93329e-05
HIST2H2BE	2.258	2.20687e-159
HKDC1	7.9484	1.69401e-10
HMGCLL1	4.72417	0.00705419
HNMT	3.40812	0.0214289
HSH2D	6.71073	2.76284e-07
HSPA4L	2.25288	5.44043e-258
HSPB3	3.9532	8.96711e-23
HSPB7	4.40273	0.0198353
HSPB8	4.62582	0.000190675
ICAM1	3.06996	1.17532e-275
ID4	2.25496	0
IFI16	5.1346	0.00150092
IFI35	3.00089	1.18354e-06
IFI44	5.45304	1.03107e-08
IFI44L	3.68421	8.63403e-17
IFITM10	2.41759	0.000890215
IGFBP2	3.41798	7.23026e-198
IGFL2	7.11646	8.7546e-08
IL11	2.26192	7.1479e-05
IL15	3.31406	1.32503e-05
IL15RA	4.45159	0.000480982
IL1RAP	3.19527	2.74925e-297
IL24	2.64387	4.84877e-81
IL31RA	3.45771	1.31071e-72
ILDR2	4.98005	7.36805e-55
INPP5J	2.49135	1.23071e-60
IRF5	3.489	0.0171756
ITGA3	2.64581	0
ITGB6	2.96703	4.01368e-58
ITLN1	2.11466	5.19283e-94
JPH2	5.91534	1.13006e-05
KBTBD11	2.13447	2.8357e-40
KCNJ11	2.92037	8.20034e-64
KCNJ4	2.69071	0.000428024
KCNJ8	4.16986	4.38051e-67
KCNS2	3.99171	6.55403e-15
KCTD16	3.36874	2.01081e-07
KIAA1522	2.19485	0
KIF13B	2.81742	8.02461e-27
KLF14	3.02239	8.91457e-08
KLHL1	3.84844	0.0259489
KLHL30	5.23679	0.00026782
KLHL41	2.87267	2.53205e-05
KRT14	6.66579	9.36786e-07
KRT16	3.09838	6.35691e-06
KRT17	2.14815	0
KRT20	3.32188	0.00537061
KRT80	4.70862	0
LAD1	7.75497	1.35272e-09
LAT2	3.04303	3.97026e-32
LFNG	2.39318	6.31032e-131
LGALSL	3.21845	5.39132e-06
LHFPL6	2.56032	1.28299e-303
LILRA6	5.13547	0.000352317
LILRB3	5.89704	1.28472e-05
LIPG	2.71577	0
LMOD1	3.49177	2.38422e-88
LOXL4	2.05517	6.82487e-198
LRG1	4.66765	2.77578e-06
LRRC17	2.49312	9.19862e-56
LRRC7	2.94621	8.38648e-38
LRRN4	5.09546	0.000431685
LRRTM3	6.30532	6.24628e-06
LRRTM4	3.208	7.01822e-06
LYPD1	7.28864	2.44928e-08
MAB21L4	2.88013	1.79531e-162
MAF	2.50763	2.4536e-38
MAN2A1	2.1119	0
MANSC1	2.19644	0
MAOA	4.9549	3.92706e-09
MATN2	2.85153	8.05043e-190
MBNL2	2.05703	0
MCHR1	2.59386	0.00103102
MED12L	2.0738	1.32811e-55
MEIS2	3.16116	0.00226496
MEOX1	4.95702	5.6162e-128
MEST	2.29843	0
MFNG	3.0091	0.00014052
MKX	4.77237	4.9433e-16
MMP16	2.46223	4.65327e-12
MMP19	2.65187	1.13082e-18
MMP25	3.78549	5.90972e-06
MRGPRF	4.35508	1.01364e-06
MTUS1	3.61238	1.18431e-224
MUSK	4.44786	1.71384e-16
MX2	4.20406	0.00134577
MXRA8	3.73864	3.83291e-24
MYBPC2	4.83154	7.6339e-05
MYO5B	6.111	1.54233e-201
MYOM1	2.75097	8.83513e-05
MYOM3	2.21871	2.45919e-07
MYOZ2	6.50734	6.28864e-07
NALCN	2.93359	0.000255482
NAV3	4.01359	0.0208645
NCF2	3.0938	2.70302e-35
NCMAP	3.93403	1.64834e-06
NDNF	2.87575	0
NEGR1	2.77869	4.57582e-05
NEXN	3.79991	6.42343e-29
NFATC2	3.59734	0.0121855
NGFR	4.75013	0.00174471
NPPB	2.81493	0.00612991
NPY2R	4.50545	0.0150249
OCLN	2.01109	3.26287e-231
OGFRL1	2.07832	0
OLAH	4.31383	4.48142e-18
OLFML3	2.32694	2.55754e-08
OTOF	3.74476	1.3774e-07
OXTR	2.98032	0
PAK6	4.28348	1.82868e-06
PAMR1	5.20322	0.00145159
PAQR9	3.47616	0.000381716
PARP9	2.72599	1.74359e-139
PAX9	2.52707	1.9894e-18
PCDH15	3.83603	4.67744e-05
PCDH17	6.42378	3.14303e-56
PCDHAC2	2.78285	2.15913e-59
PCDHGA3	2.42116	1.41777e-130
PCP4	4.61745	0.00950629
PDE3A	2.45414	2.14232e-32
PDE5A	2.08471	2.68466e-16
PDGFB	6.72956	3.44284e-36
PDGFD	5.28408	1.68366e-37
PDGFRA	4.69892	4.03544e-15
PDGFRL	3.27609	2.12407e-11
PDP1	2.47101	0
PDZRN3	3.57332	8.42208e-104
PGPEP1L	3.27108	1.36082e-05
PHACTR1	5.2761	0.000890831
PHLDB2	2.29947	2.90431e-05
PHYHIP	4.27387	1.54679e-06
PIK3IP1	2.37985	7.74353e-92
PIK3R1	3.64316	2.62461e-169
PIP5K1B	2.36912	1.16447e-06
PLA2G3	3.70793	1.45174e-22
PLAT	3.24558	0
PLAU	3.65261	7.29054e-228
PLCD4	2.85158	0.0111592
PLEKHA2	3.63909	2.43393e-39
PLEKHH1	3.81349	9.86983e-210
PLEKHN1	2.12968	3.69691e-41
PLIN4	2.95383	0.00587817
PLSCR1	3.51707	3.62693e-08
PLXNC1	2.50999	1.04274e-14
POLD4	2.07593	4.65629e-16
POU4F1	2.23576	2.17568e-07
PPIC	2.9151	1.13627e-27
PPL	6.46633	0
PPP1R3C	4.39915	0.0197401
PPP3R2	4.44155	0.00488298
PRDM8	3.18056	1.46252e-09
PRKAA2	2.89779	0.00132751
PRKD1	2.41564	4.19726e-35
PRKG1	4.0083	4.45036e-75
PROCR	2.88007	1.28512e-07
PROK1	8.24857	6.50466e-11
PROS1	4.76112	0.000906509
PRSS23	2.78754	0
PRTG	2.69703	8.90462e-84
PSAPL1	2.74005	0.00104615
PSORS1C1	4.2495	4.53652e-05
PTAFR	2.63666	8.46701e-09
PTN	4.44484	2.3462e-13
PYGM	2.40899	4.44591e-05
RAB7B	7.46396	1.15005e-17
RAP1GAP	2.24538	2.76258e-196
RASGRP1	2.72374	1.62261e-08
RASGRP3	4.30277	2.18382e-09
RASL10A	4.64588	8.65779e-25
RFPL4A	5.56762	0.000238354
RGL3	3.94288	1.35259e-08
RGS18	5.34429	0.00080073
RGS4	6.37882	0
RHOV	3.01559	4.53218e-221
RIMS1	3.12293	5.00868e-112
RIN1	2.13972	4.36415e-45
RIN3	2.13988	1.54921e-11
RP1L1	4.81789	0.00527796
RPRM	4.73013	1.5898e-15
RSAD2	3.62108	4.09375e-06
S100A1	3.10901	0.0140749
S100A10	3.04942	0
S100A2	3.88348	6.80191e-24
SAMD12	3.99539	7.77014e-202
SAMD4A	2.1898	0
SAMD9L	3.54219	0.0158562
SBK2	3.49439	8.92189e-15
SCG2	3.22457	9.20464e-61
SEL1L3	2.71639	5.57889e-164
SELPLG	2.96552	1.57012e-12
SEMA6B	3.87471	8.97705e-196
SERPINB8	2.72674	1.87917e-15
SERPING1	5.44691	0.00015679
SETD7	2.03803	0
SGCD	2.0395	5.02705e-86
SGMS2	5.09429	4.66464e-12
SH3GL3	3.12001	0.000248719
SHB	3.04387	4.99195e-49
SIM2	2.43034	2.15061e-07
SLC12A1	5.13431	0.00145622
SLC13A4	5.16585	3.99141e-19
SLC16A12	6.20417	1.0588e-05
SLC16A4	2.69317	4.98705e-220
SLC16A6	4.81155	0.00143636
SLC22A3	4.03676	0.00259082
SLC26A7	4.85577	4.40634e-227
SLC2A4	4.8588	2.88312e-32
SLC35F2	3.34507	0.0244072
SLC41A2	3.75635	1.07926e-06
SLC44A3	2.27159	6.59941e-54
SLC44A4	3.80574	0.00544302
SLC46A3	3.58487	4.3785e-11
SLFN12L	4.40957	6.42468e-17
SLIT2	3.54947	7.42559e-69
SLITRK6	8.56086	3.18624e-90
SMIM10	4.9015	0.00388657
SMIM22	6.35972	1.38687e-06
SNX25	3.96397	3.15322e-21
SOCS2	2.48677	4.97426e-66
SORCS3	3.94241	0.0207473
SOWAHB	6.38513	9.4709e-44
SOX5	3.83181	5.47743e-05
SP100	2.39934	6.11006e-118
SPAAR	5.39428	0.000532571
SPP2	5.46017	0.000420967
SPRY1	2.97469	1.73359e-05
SPTB	3.75086	1.66393e-41
ST14	2.04265	2.93295e-262
ST8SIA6	3.80598	9.08263e-05
STAC	4.34601	8.47558e-254
STAMBPL1	7.22314	1.30853e-08
STAT4	2.15924	1.99133e-57
STAT5A	3.85468	2.84967e-11
STBD1	3.76684	0.000710884
STEAP3	2.15994	1.25054e-23
STON1-GTF2A1L	4.3446	0.000702579
STPG3	4.30494	0.00706767
SULF1	3.14837	7.97751e-35
SULT1E1	3.61817	3.61948e-14
SYBU	2.28143	1.36316e-82
SYNM	3.30915	6.07087e-294
SYNPO2L	6.58106	3.89642e-26
SYT11	3.03789	0
SYTL2	2.37124	1.27269e-74
TAGLN	2.56823	0
TCIM	6.11979	4.42451e-06
TDRD7	2.2569	4.40381e-16
TENT5A	3.51004	1.52113e-31
TFPI	3.55685	8.79765e-39
THSD7A	5.21037	0.00132981
TINAGL1	4.9908	0.00307655
TJP2	2.66155	9.12812e-213
TLL1	3.54944	1.30932e-12
TMC4	2.31597	5.11647e-289
TMEM131L	3.10921	0
TMEM178A	4.08004	1.48243e-236
TMEM217	3.8969	1.76499e-21
TMEM239	5.77777	2.18551e-05
TMEM26	2.57455	0.00170298
TMEM56	3.17051	8.27396e-13
TMPRSS6	4.12373	0.00194449
TNFRSF11B	2.08534	2.37848e-18
TNFRSF12A	2.25376	0
TNFSF13	2.7853	0.000266554
TNIP3	4.18007	8.75657e-42
TOM1L2	2.99243	0
TRIM10	5.13644	0.0014931
TRIM15	2.87732	0.000165199
TRIM36	3.44358	6.26038e-59
TRIM48	4.31064	0.00679056
TRIM49B	4.37112	0.00588802
TRPC4	6.16429	1.44659e-05
TRPM2	2.97099	2.72263e-14
TRPM8	2.63469	0.000146433
TSPAN5	3.7309	1.02294e-59
TTC39A	2.6205	9.71852e-197
TUBA4A	3.57017	3.52077e-44
UBE2QL1	6.09289	1.98873e-05
UPP1	2.24957	3.45552e-20
USH2A	3.94184	0.022767
USP2	5.48945	4.04159e-25
USP43	2.76471	0.00100527
USP53	2.06409	0
VSTM5	3.48143	0.0161552
WNK4	4.20706	1.85479e-51
WNT16	6.74653	3.01493e-106
XAF1	5.76286	3.26867e-05
YBX2	4.10473	3.71541e-27
YPEL4	2.72343	7.19383e-05
ZDHHC2	3.1695	2.18438e-10
ZNF385D	3.39415	4.54324e-24
ZPLD1	4.51497	0.0143008
