# Supplementary material for: Desmoplastic small round cell tumor is dependent on the EWS-WT1 transcription factor
Source: Oncogenesis. 2020 Apr 28;9(4):41. doi: 10.1038/s41389-020-0224-1 (PMC7188842; doi:10.1038/s41389-020-0224-1)
Supplement: Supplementary file 6 — Supplemental Table 3 [file 41389_2020_224_MOESM6_ESM.xlsx]

## Sheet: Ensembl_ProteinCoding
Repressed Genes	logFC	p-value		Induced Genes	logFC	p-value
AADAC	2.04337	7.94583e-35		ABCG4	-2.79979	1.30759e-35
AADACL2	5.83592	0.000247958		ACTG2	-2.46148	3.42551e-06
ABCA10	3.0426	8.71033e-06		ACTN2	-2.26271	7.81308e-11
ABCA8	5.14766	0.00420099		ADAMTS17	-2.97409	4.06666e-109
ABCB4	3.38908	0.00248146		ADGRB3	-4.39764	3.89494e-09
ABCG1	5.98861	1.44656e-16		ADGRV1	-2.73426	6.43318e-82
ABHD11	2.31793	6.90005e-145		ADORA2B	-3.00082	9.49826e-05
AC005041.1	2.0964	2.47097e-14		ALDH1L2	-2.23907	1.46683e-12
AC007325.2	9.59915	1.0045e-14		ALOX15	-3.7427	2.61058e-199
AC011498.4	4.88704	0.014207		ALOX5	-2.20536	2.77683e-21
AC013470.2	4.92618	0.00218594		AMHR2	-2.93726	4.29119e-07
AC068946.1	2.67104	2.70094e-12		ANKRD24	-2.26661	3.47543e-52
AC145212.1	2.3933	4.97619e-07		ANO2	-2.35063	0.000154151
ACE	5.23283	3.96604e-249		APOA1	-2.41655	1.78512e-154
ACE2	3.35051	3.89007e-08		ARC	-2.93273	8.31033e-25
ACKR2	2.62173	4.38334e-05		B3GAT1	-2.23907	5.98733e-232
ACSL1	2.36671	7.67704e-14		B4GALT6	-2.49374	2.01031e-102
ACSM3	3.41975	1.28857e-291		BARX2	-4.70016	0.00352612
ACSS1	9.39455	4.93334e-14		BEGAIN	-2.08035	2.36023e-11
ACTA2	2.07647	8.39537e-25		BPIFC	-3.13357	0.000495802
ADAM18	2.66555	5.30595e-05		BTG3	-2.15786	1.94106e-148
ADAM19	2.18122	6.7515e-38		C12orf75	-2.24082	6.6488e-11
ADAM22	2.4311	0.000634457		C1QTNF12	-2.96658	9.80856e-59
ADAM8	2.82106	1.03676e-11		C6orf223	-2.10117	1.02179e-10
ADAMTS6	2.61901	5.46487e-27		CACNA1C	-2.12252	1.26036e-145
ADAMTS8	6.98037	4.98659e-07		CACNA2D4	-3.09245	0.00234066
ADCY4	5.60987	2.71714e-06		CALM1	-2.32424	3.08077e-202
ADCYAP1	4.96341	0.00765278		CCDC40	-2.29585	5.2889e-126
ADGRL2	4.47783	2.73213e-09		CCDC63	-3.17216	0.000409594
ADORA2A	2.5153	3.19938e-09		CDCA7	-2.04837	1.08561e-120
ADRB2	4.77911	0.0136872		CELF3	-2.23836	2.6715e-30
AGR3	6.41796	1.04411e-05		CFAP298	-2.32789	1.30159e-181
AHR	2.14064	2.06627e-107		CHST4	-3.0004	1.7882e-147
AKR1B10	4.43785	6.53734e-05		CISD3	-2.04808	2.48094e-93
AL021997.3	3.41994	0.0340375		CITED1	-2.70108	7.74628e-133
ALDH1L1	5.01665	0.00116764		CLMP	-3.04453	8.22809e-74
ALDH3A1	4.56013	0.000700248		CNN1	-2.7212	6.50548e-19
ALDH3B2	9.25461	6.07834e-14		CNR1	-2.90023	4.00012e-118
ALG1L	5.0604	7.47436e-05		COL21A1	-2.45028	9.41223e-97
ALPP	2.59721	4.04271e-09		COL24A1	-2.37633	2.38556e-144
AMIGO2	2.18493	2.0585e-182		CRHR2	-3.63943	2.99799e-59
AMOT	3.85308	0		CRYAB	-3.27043	2.12341e-123
AMPD3	3.58337	1.77342e-06		CSF2RB	-2.09476	1.97701e-123
ANKRD45	2.44731	0.00128159		CSMD2	-4.11978	0.0177498
ANKRD65	2.55729	1.7457e-05		CST11	-2.20935	4.14581e-06
ANO1	4.28345	2.95567e-48		CUX2	-2.07597	1.64042e-163
ANXA9	4.74849	3.88708e-77		CYTH4	-2.66875	3.84453e-29
APCDD1	5.06559	0.0054565		DAND5	-2.24418	3.20104e-14
APOBEC3H	4.65761	5.33737e-12		DDAH1	-2.07278	4.2031e-99
AQP10	6.34619	1.75626e-05		DDN	-2.82532	4.74937e-74
AQP5	4.13324	1.78194e-06		DDX18	-2.61172	1.67667e-157
AQP6	3.10936	0.00265629		DIO3	-3.87178	0
ARHGAP22	5.78269	0.000364148		DMBX1	-2.38379	2.46889e-103
ARHGAP31	4.03106	6.77716e-21		DOK5	-2.11448	1.34588e-83
ARL4C	3.02077	0		DSCC1	-2.05918	2.91545e-57
ARRDC4	3.38744	1.08912e-213		DUS3L	-3.50831	3.74794e-132
ARX	6.07156	6.54772e-05		DUSP2	-2.08156	4.97277e-64
ATOH8	4.85016	0.0118572		DYDC2	-3.02552	2.93131e-07
ATP10B	6.28089	2.86432e-05		DYTN	-2.68526	0.00134687
ATP10D	4.51988	0.0274417		EN2	-4.41549	0
ATP6V0A4	3.03895	7.20506e-17		EPOP	-2.09481	2.30166e-104
ATP6V1B1	8.82315	2.52725e-12		EVA1C	-2.36332	1.09956e-169
ATP6V1G3	7.34939	1.16597e-08		FAM124A	-2.66926	2.19373e-215
AVIL	2.66952	8.42714e-22		FAM236A	-2.95077	1.33562e-214
B3GALT2	2.20981	4.90766e-46		FAM72C	-2.1589	3.226e-15
B3GNT3	3.69436	5.61323e-124		FAM72D	-2.05396	2.98124e-20
BACE2	3.99928	7.62203e-12		FAM81A	-2.34614	8.57179e-128
BAMBI	2.76835	6.15227e-32		FBXO32	-2.3386	2.80763e-198
BANK1	2.75861	0.00247483		FGF4	-4.69853	2.99686e-14
BASP1	3.94295	9.99198e-08		FHL2	-3.01083	3.62265e-118
BATF	3.41907	4.05685e-14		FLRT1	-3.07157	2.01048e-05
BATF2	3.4823	2.31655e-12		FMN1	-3.01486	1.75649e-110
BCO1	5.08214	1.06932e-08		FOXE3	-3.96102	0.0270488
BGN	2.29474	8.07494e-148		GAL	-3.17544	7.00734e-234
BMF	3.89685	0		GALNT14	-2.30696	1.3402e-125
BMP2	4.11331	0.0221662		GDNF	-2.52231	6.17555e-13
BMP4	5.77476	0.000299405		GJB6	-2.35265	5.7108e-210
BMP5	3.12023	1.56699e-22		GLTPD2	-2.37744	2.52007e-35
BMP8B	2.7323	3.12468e-16		GNB4	-2.27645	1.09831e-35
BMPER	4.77305	0.0132218		GRAMD1B	-2.35669	1.65967e-154
BPIFA2	4.72362	0.0222341		GRID2	-2.88878	3.6404e-39
BRINP2	4.3719	6.74031e-79		GSTA1	-2.97724	6.22345e-295
BTBD11	3.12271	0.000240592		GSTA2	-3.52784	2.70496e-16
BTG1	2.15942	2.57334e-182		HMOX1	-2.1519	9.43997e-170
BTN1A1	4.96765	7.26315e-37		HNF4G	-2.18511	3.76807e-13
C11orf45	2.57246	0.000117819		HOXB5	-2.17192	6.03563e-13
C12orf54	4.20356	0.0243913		HOXB9	-3.03665	0
C19orf71	2.14311	2.72535e-18		HOXC4	-2.10816	6.2807e-75
C1orf115	2.22141	5.67181e-189		IL17B	-3.10732	0.000713964
C1QTNF3	2.39708	0.00071338		IL2RB	-2.21939	1.87692e-182
C4orf19	4.62664	0.0257798		IL3RA	-3.02817	1.25619e-251
C6orf15	10.3527	3.19796e-17		INMT	-2.7242	6.46844e-69
C9orf152	5.38316	0.00164431		INSIG1	-2.33249	3.53261e-192
CABCOCO1	2.12513	2.26719e-42		INSM1	-2.81706	1.37295e-184
CACNA1I	3.42572	1.64216e-08		IQCG	-3.08678	0
CADPS2	3.63053	0.00268138		ISM1	-2.76171	2.51931e-145
CALB1	4.9475	0.00174555		ISM2	-2.22185	5.12219e-109
CALB2	9.26769	5.37588e-14		ITGA9	-2.46172	0.000374042
CALCRL	4.97687	0.00779829		ITIH5	-2.4886	0
CALHM5	4.26255	6.33415e-224		ITPRIPL1	-2.11151	1.08544e-68
CAMP	4.67529	0.0199956		KCNG2	-2.78339	1.63003e-128
CARD16	2.88614	0.00600693		KCNK9	-3.00231	0
CASP1	6.40175	1.3749e-05		KCTD12	-2.17504	6.84362e-117
CASTOR1	2.68157	1.38534e-06		KCTD4	-3.7767	0.00829069
CATIP	3.11463	0.00102664		KLF15	-2.14779	3.08895e-21
CAV1	7.65376	1.90624e-09		KLHL23	-2.38502	2.166e-124
CAV2	3.39423	5.50565e-33		KRT71	-2.93968	1.0541e-20
CCDC136	4.00615	4.06538e-10		LHX2	-2.0698	4.42284e-78
CCDC146	3.11417	1.80914e-05		LKAAEAR1	-3.36252	5.58754e-89
CCDC159	2.02065	5.8787e-47		LRP8	-2.19059	3.38444e-201
CCDC187	5.56501	0.000142662		LSP1	-4.84765	1.97089e-06
CCDC194	4.66517	0.0204196		MAPK8IP2	-2.15439	3.21823e-131
CCDC69	3.1605	9.28399e-41		MCM4	-2.08831	8.51451e-195
CCDC85A	6.28434	2.29683e-05		MFSD6L	-2.74538	0.000407229
CCL26	5.21338	0.00335433		MIS18A	-2.26431	2.23486e-126
CCL28	3.94236	0.00799321		MOB2	-2.29421	5.46425e-170
CCL5	8.20127	1.99113e-10		MORC1	-2.79059	0.000211298
CCR5	4.61764	0.0262141		MYC	-2.6302	3.92659e-216
CD200R1	2.54181	9.18147e-05		MYL7	-3.4057	2.16293e-20
CD34	2.52949	0.000135286		MYPN	-3.13913	2.6586e-213
CD82	3.34871	1.12219e-09		MYT1	-3.48586	0.00422022
CDH3	4.24778	0		MZT1	-2.2294	7.00731e-97
CDH5	4.29012	0.00172057		NCAPG2	-2.10673	1.70621e-141
CDHR1	5.14666	0.00372382		NCR1	-2.97613	1.10604e-08
CEACAM1	5.39055	0		NDST4	-4.89714	0.00134903
CEACAM6	6.91346	7.12658e-07		NEMP1	-2.42865	9.14839e-115
CEMIP	4.29456	1.37802e-304		NLRP5	-4.25404	5.338e-06
CFAP43	2.78018	2.04038e-06		NOCT	-2.08098	1.09855e-105
CFAP58	2.27638	1.07903e-07		NR1I3	-4.38677	0.000885662
CFB	3.09653	0.0091329		NRARP	-2.54063	3.34001e-117
CGA	4.4123	1.60094e-20		NRTN	-3.52137	0
CGB7	4.08263	0.0266264		NRXN1	-3.10494	0
CHGB	3.49824	1.20792e-09		NSMF	-2.36833	3.08155e-161
CHN2	3.45172	0.0109551		NTF3	-2.21578	1.06895e-45
CITED2	2.77984	6.59679e-186		NTSR1	-2.48615	1.57269e-109
CITED4	3.00452	6.06057e-114		OLIG2	-2.59551	2.83962e-08
CLC	2.84498	1.02534e-06		OPRL1	-3.67072	0
CLCA2	5.64946	1.3665e-11		ORC6	-2.31668	2.1381e-163
CLDN22	4.09739	0.023108		PALM3	-2.52675	3.11588e-18
CLDN23	5.2126	3.70304e-05		PARVB	-2.40084	3.05407e-206
CLEC2D	2.56513	4.44665e-34		PCNX1	-2.0958	1.21314e-81
CLEC2L	2.45698	0.000288087		PDCD1	-2.449	2.37941e-52
CLEC7A	4.77173	0.0139096		PDZD7	-2.75384	1.68905e-137
CLIC2	3.57953	0.00423065		PEG3	-2.40245	1.18753e-109
CLIC6	5.03436	0.00856376		PFAS	-2.19113	1.75375e-177
CLPSL1	5.92372	2.65327e-05		PHKA1	-2.02336	9.80371e-150
CMPK2	4.39508	5.84103e-32		PIK3R5	-5.41126	0.00086959
CNGA4	3.72364	0.000165373		PLCL1	-3.03074	2.6168e-05
CNGB1	2.53683	0.000275239		PNMA8A	-2.35374	4.51599e-05
CNTD2	4.29036	1.18965e-20		POLR3G	-2.60986	5.42344e-65
COL10A1	5.66888	0.000565036		POMT2	-2.38582	9.1346e-237
COL11A1	5.83224	0.000221458		PPM1E	-2.69751	0.00142602
COL28A1	4.73544	0.00331462		PPP1R14C	-2.89224	5.67133e-157
COL4A5	2.10859	3.7641e-179		PRDM13	-3.59104	0.00332341
COL4A6	3.22996	7.41713e-217		PRR22	-4.00241	8.08338e-31
COLEC10	5.85677	3.37296e-298		PRR35	-4.07418	0
COMP	4.51042	0		PTGS1	-2.23846	7.20137e-17
CORO1A	2.85223	3.90611e-179		QPCT	-2.70232	6.3186e-10
CPAMD8	3.79464	6.15227e-32		RASD2	-2.13779	4.04533e-146
CPLX2	4.26122	2.80216e-34		RASL11A	-2.10961	2.64108e-27
CPVL	10.5659	5.8147e-18		RBM38	-2.44922	9.5384e-201
CRYBG2	3.80464	2.68806e-76		REM2	-2.14873	9.22864e-14
CRYBG3	2.3549	0.00010072		RGS16	-2.22059	7.32815e-99
CST2	5.93776	0.000262244		RGS8	-2.78345	0.000235718
CST4	2.47745	0.00160742		RNLS	-4.11337	0.000290554
CTSO	2.44365	2.49379e-48		RSPH6A	-2.26845	1.56771e-05
CXCL1	3.12405	7.04733e-12		RTL1	-4.71383	0.0116527
CXCL3	3.20308	0.00671061		RTL9	-2.66696	6.74939e-28
CYFIP2	2.17169	7.07284e-118		RTP5	-2.35206	6.11002e-09
CYP26A1	2.7738	2.08983e-06		SCARA5	-5.70023	7.09202e-05
CYP26B1	2.50255	1.58203e-164		SCOC	-2.30168	2.3937e-66
CYP2E1	6.3124	2.20921e-05		SERTM1	-3.92783	0.0304952
CYP2J2	3.85412	3.15459e-15		SH2D2A	-2.71063	1.45099e-08
CYP4B1	5.19696	1.59899e-09		SH2D4B	-2.91736	1.24289e-22
CYP4F11	5.82878	6.05264e-05		SIK1	-4.58244	0.0204489
DAAM2	2.82054	0.00226629		SLBP	-2.0688	1.01104e-158
DAB2	2.91031	8.2163e-202		SLC22A23	-2.13103	4.46241e-240
DAB2IP	4.54353	5.16566e-70		SLC25A15	-2.01444	3.20921e-126
DAPK2	2.62733	4.22981e-26		SLC35G2	-2.08411	5.52023e-92
DAPL1	5.56976	0.000791847		SLC6A12	-3.03216	8.98791e-22
DCST2	2.42943	1.07646e-10		SLC6A15	-2.87694	1.87396e-25
DEPP1	2.18775	1.78261e-27		SLC7A1	-2.11034	2.96026e-146
DIRAS3	2.78295	0.00728295		SLFN13	-2.22347	3.3973e-06
DISC1	2.5705	4.79818e-09		SLITRK2	-2.89268	1.68401e-293
DKK1	5.22923	0.00270593		SMOC1	-2.66863	1.07847e-237
DKK3	2.50575	3.645e-37		SNAPC2	-2.16546	1.72241e-101
DLEC1	2.39901	1.55179e-18		SOX17	-5.76642	3.46512e-274
DMP1	4.97916	0.00685056		SOX18	-2.44854	8.90508e-91
DNAH11	2.59053	4.2515e-07		SPO11	-4.36123	0.00883035
DNAH7	3.71086	0.000416575		SSTR3	-2.94533	0
DOK7	3.3438	2.60596e-15		STEAP1B	-2.63222	0.00620014
DPEP1	8.81601	1.34075e-12		SYCP1	-2.81721	2.07446e-17
DPEP2	6.5213	2.2247e-64		TAGLN3	-2.19848	4.66329e-167
DSC1	2.64278	0.000824959		TCP11	-2.59945	9.83272e-10
DSP	3.58963	3.32015e-11		TIMM44	-2.4513	2.2569e-186
EDN3	5.52789	2.20779e-36		TLE6	-2.748	3.66185e-16
EFCC1	3.01348	4.56612e-53		TLNRD1	-2.39083	6.00208e-189
EFEMP1	5.99756	3.03712e-29		TMEM255A	-2.81348	7.42206e-10
EFNA1	2.20212	1.65201e-158		TMEM63C	-2.37191	8.57422e-123
EFNB2	2.31363	2.90077e-141		TNFAIP2	-2.69195	3.86966e-64
EHF	4.7745	1.62734e-13		TNFRSF8	-2.5204	6.68871e-58
ELF3	3.129	3.02477e-295		TNNI1	-2.28902	9.45619e-08
ELF5	4.94666	0.00912522		TRIP13	-2.03883	1.68646e-161
EMID1	2.78942	3.06022e-209		TSPAN7	-2.8446	4.22068e-179
EMX1	2.82542	4.76447e-14		UCP1	-3.22319	9.06297e-160
ENG	9.17686	3.75693e-43		VEGFA	-2.14641	2.09252e-146
ENKUR	3.48756	0.0277132		WNT10B	-2.28881	1.77521e-96
EPAS1	4.23282	1.7435e-171		WT1	-2.7305	5.97493e-245
EPHB2	2.84387	2.10073e-254		ZFP41	-3.50702	0.0226159
EPSTI1	2.93115	8.66728e-13		ZMYND10	-2.42714	3.41487e-30
ERP27	2.46014	5.87883e-224		ZNF385B	-2.52295	0.0032829
ERRFI1	2.6925	1.44578e-213		ZNF541	-2.96431	3.65362e-43
ERV3-1	2.10095	1.17299e-45		ZNF695	-2.1017	3.52413e-31
ETHE1	2.12047	1.5225e-87
EXOC3L1	3.18556	0.00106737
F5	2.63204	1.13855e-24
FA2H	6.27369	3.97244e-42
FAM110B	2.52089	6.72198e-10
FAM111A	5.46426	1.96506e-142
FAM155A	5.15485	0.00357796
FAM162B	5.29167	2.51446e-05
FAM181B	3.63634	0.0301503
FAM214B	2.17418	2.72854e-152
FAM47E	2.39091	1.06006e-10
FAM92A	3.49339	1.41908e-33
FBLN2	2.71412	0.0113428
FBLN5	2.85168	1.72069e-11
FBP1	5.14245	2.86335e-09
FCGBP	2.33779	5.09474e-08
FERMT1	4.28919	1.53108e-63
FGF12	4.26548	7.71308e-45
FHL1	4.87231	0.0112696
FIBCD1	5.63247	0.000637098
FN1	2.66552	2.23603e-14
FOXQ1	8.68178	1.12372e-11
FPR3	4.62137	0.0260625
FRG2	7.08776	2.3568e-07
FST	3.60307	9.01868e-127
FSTL4	3.64205	0.0209417
FXYD3	4.59146	4.55414e-22
FXYD5	2.928	1.82242e-67
FYB2	6.4258	1.03393e-05
GABARAPL1	2.2759	7.00589e-176
GADD45G	2.15672	9.22472e-13
GAL3ST2	4.85788	0.00206047
GALNT13	4.05189	0.00678067
GALNT7	2.95287	0.013025
GBP6	3.94813	0.000731833
GFOD1	4.03046	5.98389e-39
GFRA1	3.50399	0.00124214
GGN	2.42318	8.07576e-08
GJA1	2.58645	2.75824e-255
GJB1	3.35454	1.25881e-71
GJB3	6.46335	9.9159e-06
GJB5	5.9031	0.000240289
GLDC	2.2297	5.71606e-190
GNAL	2.62414	0.0013118
GNE	8.31892	1.86214e-21
GOLGA8R	2.89102	0.00153393
GPC5	5.06863	0.00099231
GPNMB	2.23939	9.24048e-06
GPR143	2.86383	3.70456e-92
GPR153	3.40424	6.14255e-68
GPR37	6.02162	8.31974e-05
GPR39	3.51204	0.0321064
GPR65	3.77766	0.000333233
GPRC5D	6.20756	4.11167e-05
GPRIN2	5.34309	1.70763e-14
GPX2	4.69413	2.48826e-34
GRAMD2A	4.24837	0.00207474
GSDMC	7.02418	8.22767e-08
GUCY1A1	2.63335	6.711e-88
HAL	3.06504	4.63612e-05
HAP1	3.29843	3.60169e-11
HCAR2	4.40979	0.00983111
HCN1	2.29852	0.000336023
HECW2	3.48352	0.0276444
HEG1	4.3571	0
HERC6	4.51016	9.66413e-07
HIST1H1T	4.68076	0.0229883
HIST1H2BD	2.07215	8.04651e-89
HIST1H4H	2.93634	7.0965e-120
HKDC1	2.54995	0.000136589
HLA-DQB1	4.65707	0.0190952
HLA-DRB1	6.18243	6.45507e-05
HP	5.07059	0.00100776
HRC	4.64892	0.00592589
HRH1	5.45356	0.00116305
HSD3B1	7.30023	9.92666e-71
HSPA12B	4.10808	1.22765e-16
HSPG2	2.05731	1.46195e-69
HTRA1	4.65055	0.0202132
HYAL1	3.70924	2.5189e-60
ICA1	3.16215	0.00928749
IFI44	4.75736	0.00304759
IFI44L	5.5923	0.000106763
IFIT2	2.9705	4.23e-58
IFIT3	2.05229	6.29359e-56
IFIT5	4.40562	1.52237e-31
IGFBP4	6.17463	0
IGFBP5	4.10856	0.0226374
IGFL2	4.16118	0.00416902
IL1R1	5.62474	2.136e-06
IL36RN	5.60619	2.67494e-06
INA	2.6444	1.94677e-15
INHBA	2.34832	1.29276e-20
INKA1	5.21792	0.00310618
IQSEC3	5.89291	2.79735e-05
ITGA1	2.58011	5.39708e-119
ITGA10	2.69245	1.87867e-179
ITIH3	6.86691	1.89354e-07
ITLN1	3.66403	1.212e-05
ITM2A	4.29688	1.68606e-46
IZUMO1	2.57716	0.000179136
JAG1	3.75092	0
JAKMIP2	4.93971	0.000150579
KANK4	4.86485	0.00994498
KCNAB2	2.10256	1.3321e-23
KCNC3	3.3412	3.65496e-22
KCNE3	8.93504	1.26817e-12
KCNJ2	5.04119	0.00636659
KCNK6	2.43693	5.86927e-88
KCNQ1	4.64037	0.0198114
KCNS3	4.28235	7.6151e-19
KCNU1	2.74635	4.60846e-34
KIAA1211L	5.30254	0.000430524
KNG1	3.90464	3.86711e-20
KPNA7	5.96465	0.000110757
KRT19	3.46076	6.04986e-279
KRT23	6.56527	6.43975e-13
KRT4	9.51508	1.80577e-14
KRT7	2.51808	1.48318e-07
KRT81	6.79393	1.26709e-06
KRT83	6.38775	1.26248e-05
KRTAP3-1	5.19814	9.59132e-45
LAMA1	2.4344	5.67503e-11
LAMA3	3.28259	0.00057518
LAMB3	3.15805	1.43749e-58
LCN2	4.87482	0.00952139
LCP1	2.12362	9.72048e-10
LDLRAD1	3.30422	8.98058e-05
LDLRAD2	2.76286	1.39626e-08
LDLRAD4	4.95608	0.000121358
LEUTX	2.80167	0.0156966
LGALS9	7.85501	2.0457e-09
LINGO2	3.63272	5.00498e-130
LNX1	3.62748	3.08384e-47
LOXL1	2.72065	3.44422e-21
LPAR6	2.2186	3.64043e-78
LRP4	4.69989	3.48501e-208
LRRC10B	3.75789	0.0129768
LRRC2	4.3337	4.57484e-12
LRRC36	4.55179	2.34568e-05
LRRC37A3	2.39054	4.58775e-53
LRRC4	2.22115	1.78478e-16
LRRC73	2.71916	2.79035e-07
LRRK1	2.1321	1.14688e-06
LTBP1	4.37243	3.38413e-127
LTBP3	2.36972	2.73445e-155
LURAP1L	3.51355	2.31653e-08
LY6G6C	4.87476	2.39342e-40
LY96	4.83543	0.000166223
LYPD1	3.71545	1.18253e-35
MACC1	5.26219	8.11152e-265
MAFB	2.71174	3.08512e-13
MAGEA11	5.1393	0.00446776
MALRD1	5.53327	0.00166187
MAN1A1	6.07745	1.1195e-05
MAN1C1	3.74509	0.0209394
MAPRE2	2.52402	4.1765e-129
MAST4	2.13836	8.16668e-106
MECOM	3.08987	0.000148916
MEFV	2.7541	1.7799e-06
MEGF6	2.04278	5.14471e-55
MET	3.9177	0.000893275
MGLL	6.52732	1.98685e-20
MIA	4.10958	0.0216968
MID1	2.01695	3.33447e-157
MME	3.01072	2.37274e-232
MMP15	2.05762	1.64263e-92
MMP28	5.50201	0.00144596
MMRN1	3.32337	2.08625e-05
MOB3B	3.30574	1.71289e-26
MOBP	3.05403	4.09289e-117
MOG	6.14615	4.45477e-05
MPIG6B	2.74614	2.70423e-19
MRVI1	4.67621	0.00034257
MSMB	6.648	3.49007e-06
MST1R	4.71948	2.50831e-50
MSX1	3.56489	0.00841924
MTRNR2L8	3.99902	0.0297674
MUC15	2.33993	1.10924e-08
MUC16	2.88441	1.18264e-30
MX1	6.91232	1.25837e-215
MX2	9.15673	3.0139e-13
MYCBPAP	3.74696	2.22635e-21
MYCL	2.02232	1.08987e-65
MYH11	2.82141	0.0130579
MYH14	2.21561	1.6274e-11
MYLK4	2.26482	0.000114338
MYO10	6.68703	2.89919e-155
MYO7A	5.44519	2.0771e-71
MYOZ1	5.14561	0.00383429
MYOZ3	3.51759	0.00466474
NANOS1	2.82247	7.88724e-294
NAV2	4.45996	5.70401e-113
NBEA	2.24193	6.16587e-14
NCALD	6.36421	1.58348e-61
NCCRP1	6.73365	1.77787e-09
NECTIN3	6.38533	1.64077e-75
NEK5	2.37009	0.000353767
NEXN	4.87482	0.00952139
NFASC	3.16881	0.0196729
NHS	6.54824	5.35297e-06
NID1	6.25792	6.53329e-59
NKD1	2.09958	4.33763e-14
NKPD1	2.36441	5.70285e-09
NKX3-2	5.52704	3.27567e-16
NLRC5	5.34208	1.35057e-07
NLRP1	4.51051	0.00714848
NMUR2	4.97034	0.0113342
NOD2	4.41833	4.51752e-06
NOS3	3.82515	1.62636e-08
NOTCH3	2.35069	1.08512e-194
NPAS3	8.05403	1.63743e-10
NPFFR2	4.87614	0.0110693
NPR3	3.67194	0.00313297
NPTXR	3.00789	0.018634
NR0B1	4.25515	1.34875e-06
NR3C2	4.07788	1.3506e-29
NRIP1	2.65305	1.9414e-103
NRP2	3.26748	0
NSG1	5.31375	0.00211304
NT5E	2.55545	8.53685e-67
NTF4	7.35239	9.45966e-08
NTN1	2.22639	1.74757e-28
NTN4	3.94855	2.72328e-149
NUDT4	2.77559	1.74275e-286
OAS2	8.12157	1.45118e-20
OASL	6.41106	1.90987e-08
ODAM	4.47147	1.34828e-10
ODAPH	4.78989	0.0141913
OLFML1	5.38142	0.00151864
OVOL1	3.72996	2.10281e-42
P2RX6	5.92486	3.57958e-07
P2RY2	2.54614	6.75083e-53
P2RY6	6.46245	4.95416e-144
PADI2	2.76242	6.21765e-09
PALM2	5.44597	0.00213065
PAMR1	6.16304	4.34823e-05
PARD6A	4.02971	4.43605e-66
PARM1	7.92481	0
PBXIP1	2.25816	3.69176e-194
PCDH19	2.15291	1.90145e-07
PCDH9	4.25068	3.26702e-25
PCDHB10	2.50307	2.04943e-51
PCDHB12	2.23154	9.67601e-29
PCDHB13	2.26442	5.34399e-09
PCDHB14	2.20873	8.48276e-143
PCDHB6	2.249	1.54891e-07
PCDHB9	2.16088	2.86981e-06
PCDHGA2	2.35539	1.84793e-15
PCDHGB5	2.24189	9.24375e-80
PCDHGB7	2.51729	9.00036e-91
PCP4	5.97452	0.000107353
PCP4L1	3.9501	0.000168744
PCSK9	2.29112	3.09097e-11
PDCD1LG2	5.44605	0.00118397
PDE2A	8.25394	1.24613e-10
PDE4D	3.48972	2.11888e-107
PDE8B	2.4808	6.67338e-181
PEBP4	5.6087	0.000178968
PECAM1	3.70664	0
PEG10	2.9883	4.32918e-230
PGC	5.568	0.000913356
PHACTR3	5.43923	0.0013258
PITPNM1	2.1504	1.96366e-76
PITPNM3	2.60998	3.27037e-08
PIWIL3	3.58653	0.0274763
PIWIL4	3.90258	1.79079e-06
PKD1L1	3.12337	7.43529e-127
PLEC	2.02825	5.92303e-191
PLEKHA7	2.01874	4.67297e-130
PLEKHG6	2.94718	1.38274e-57
PLEKHH2	2.11597	1.40718e-46
PLIN5	3.59453	2.87663e-07
PLLP	2.50435	3.9058e-38
PLXDC1	3.06473	3.40109e-17
PODN	6.70552	2.04641e-13
PODXL	3.80895	5.22082e-126
POF1B	7.56002	3.36925e-09
PON2	2.02515	6.66666e-134
PPARA	2.04688	9.93777e-51
PPP1R32	2.3866	5.73035e-05
PPP1R3G	3.51613	0.0246876
PRELP	5.915	0.000144662
PRKCH	3.79583	0.00124857
PRKN	2.91366	7.5397e-17
PRLR	7.39702	9.15574e-08
PROM1	6.74649	5.00968e-42
PROM2	6.39129	3.20699e-177
PRRT4	2.29829	2.1513e-36
PRSS22	7.7213	2.46881e-185
PRSS35	5.37148	1.52176e-05
PSAPL1	9.48402	2.31129e-14
PSCA	2.44974	0.000602755
PSMB9	6.68113	2.68954e-06
PTCHD4	2.79494	1.41148e-68
PTGER1	2.90454	0.00487761
PTH1R	5.42488	9.73033e-22
PTK2B	2.19089	1.34576e-55
PTPRU	2.10906	2.70806e-200
PYGL	4.31985	1.81376e-37
RAB11FIP1	3.02185	0
RAB17	5.0142	8.01391e-07
RAB20	2.39693	9.22383e-12
RAB26	2.87382	6.79474e-37
RAB36	5.97133	0.000104915
RAB37	3.00339	5.84877e-08
RAB38	3.23541	0.00442338
RAB44	2.44978	0.00247636
RAD51AP2	4.74671	0.015626
RAET1G	2.61632	0.00108388
RAG1	2.07053	1.2948e-19
RAMP1	8.57941	1.55188e-11
RASGEF1B	2.72647	2.06127e-06
RASGRP4	5.72181	0.000373711
RASSF6	2.97683	0.00148628
RBBP8NL	4.16461	5.39691e-183
RBP4	5.31466	0.00193325
RBPMS	6.08558	3.49425e-14
REN	4.59277	0.000481687
RGCC	2.97668	3.34137e-224
RGS6	4.4299	2.68249e-31
RGS7BP	6.85124	4.01484e-14
RHCG	2.75777	1.3481e-05
RHOBTB2	3.37942	0
RHOBTB3	7.31711	7.21229e-08
RHOU	2.76374	1.86844e-31
RIMBP3	4.41674	0.00922917
RIMKLA	2.16664	2.96224e-23
RNF17	5.29559	0.00246094
RNF224	3.35999	2.07665e-06
RNF24	2.87331	0
RNF43	2.47404	5.97421e-239
ROBO2	4.01899	4.88668e-06
ROBO4	6.33522	2.1177e-05
ROPN1B	3.65473	0.000707555
RORC	3.97003	9.18812e-06
ROS1	5.32523	0.00205594
RPE65	6.17953	6.42731e-05
RPRM	4.65351	0.020597
RSAD2	6.46867	2.25063e-16
RSPH4A	4.2515	4.7661e-32
RSPO3	5.19615	8.98392e-83
RTN4RL1	3.67204	2.8378e-05
RTP4	4.95197	0.00948342
RUNX1	3.39109	6.83504e-138
S100A9	13.3909	9.98669e-29
S1PR4	6.86782	8.45643e-07
SARM1	2.59506	1.33865e-12
SCARA3	2.31334	3.22407e-138
SCART1	3.27569	2.39072e-16
SCD5	3.71509	9.58979e-198
SDC1	2.49502	1.38521e-197
SDC2	2.20113	3.48428e-243
SDCBP2	2.31479	7.84262e-09
SEC14L5	5.53153	0.00108671
SELP	4.36841	9.26124e-05
SEMA5A	5.80755	0.000296522
SEMA5B	5.30166	0.00254566
SEMA6D	2.73524	1.31938e-172
SERINC2	2.02822	1.27359e-93
SERPINA1	6.5597	5.31427e-06
SERPING1	7.88441	5.0673e-10
SERPINI1	3.89617	6.12984e-13
SERTAD4	6.00082	0.000111203
SEZ6L	6.83347	1.23898e-06
SFTPD	4.85182	1.03178e-12
SGK2	3.6176	2.94941e-06
SGPP2	4.19099	0.0193514
SGSM1	4.57266	1.38949e-42
SH3RF3	4.07909	1.03205e-68
SH3TC2	8.69847	6.22845e-12
SHBG	2.98805	0.000121394
SHE	2.42228	0.00141343
SHISA9	4.50622	0.000737383
SHROOM4	2.81705	3.48044e-101
SIGIRR	3.78248	2.09146e-164
SIGLEC15	5.38402	0.00222302
SIGLEC6	5.15128	0.00378204
SLC14A2	3.1611	0.0109662
SLC15A3	4.01844	0.0316371
SLC16A11	3.49121	0.00688916
SLC16A5	2.45988	0.00044495
SLC1A7	6.08212	1.15437e-05
SLC23A3	2.58423	4.34687e-13
SLC27A6	2.95844	2.33771e-25
SLC28A3	2.66579	5.24619e-47
SLC2A10	2.25323	8.93389e-99
SLC2A9	5.64948	0.000473314
SLC30A3	2.48804	0.000608295
SLC34A2	2.45977	5.30326e-10
SLC44A5	4.48358	0.00799321
SLC52A3	4.70719	2.68759e-72
SLC6A14	12.3683	1.66879e-24
SLC7A4	9.1483	2.7096e-13
SLC7A7	4.98999	3.8935e-123
SLC9A2	4.64694	0.0195271
SLC9C2	3.01018	5.18753e-13
SLCO2A1	2.04166	1.68814e-113
SLCO2B1	8.84664	1.06165e-12
SLFN5	2.82616	1.01895e-32
SLITRK5	7.17255	3.44325e-08
SLPI	11.7783	2.63384e-22
SMIM10L2A	2.7649	1.30783e-06
SMIM22	5.57601	0.000713268
SMIM3	2.37238	4.05924e-53
SMOX	2.01403	8.58021e-88
SMPD1	2.3012	1.66832e-195
SMPD3	3.01626	7.5759e-08
SMPX	8.87206	1.77828e-12
SNPH	2.21847	2.73738e-16
SNTB1	3.10644	2.03992e-94
SORBS2	4.19999	0.0177685
SOX13	3.43664	1.38698e-185
SOX2	2.46223	5.18659e-195
SOX5	4.90332	0.00219495
SPINK5	2.15925	4.44476e-07
SPOCD1	2.2723	1.13094e-32
SPOCK1	6.28216	4.49785e-06
SPRR1B	6.19822	3.34944e-05
SPRR3	8.00296	7.15314e-10
SPRY1	6.2319	3.02442e-05
SPTSSB	2.56109	4.46155e-118
SRGAP3	2.54012	2.90005e-83
SRGN	3.10669	3.76092e-147
SSC5D	2.73316	2.32011e-08
SSPO	2.80483	1.43475e-107
ST8SIA6	6.4951	1.50838e-06
STOM	2.66563	1.3482e-106
STOML3	6.79578	1.17883e-09
STX16-NPEPL1	2.48735	1.40803e-14
STX19	2.27396	1.57944e-24
STXBP1	2.21652	5.51043e-35
SUCNR1	3.63194	3.22776e-06
SULF2	4.1909	1.53444e-113
SUSD2	4.72201	2.31862e-278
SVOPL	3.22213	3.39588e-07
SYCP2	2.46778	2.94449e-08
SYNE3	3.34858	4.15925e-05
SYT1	4.95796	0.00887072
SYT15	4.89627	0.0112026
SYT7	3.32779	1.22077e-274
TAC3	4.82674	0
TACSTD2	7.22912	5.88225e-11
TBC1D2	2.60375	2.40963e-150
TBC1D30	2.07908	1.432e-17
TBX2	2.92903	1.10736e-05
TCAF2	4.78148	0.0184812
TCF4	2.13774	4.19541e-61
TCF7L1	3.66659	4.31847e-17
TCN2	4.3827	4.02889e-154
TDRD6	4.24122	0.0198845
TEK	2.85797	1.07597e-24
TFEB	3.62429	3.01352e-237
TGFBI	3.72329	0.0132342
TGM1	2.1043	1.44158e-22
TGM2	5.83076	7.10001e-159
THEMIS	5.63444	0.000561854
THSD1	2.11389	5.07579e-127
TICAM2	4.98444	0.00728295
TINAGL1	3.54476	0.0355494
TINCR	2.39355	7.31753e-15
TLDC2	4.23659	0.000139257
TLR4	3.08172	9.89568e-79
TMC5	5.84705	0.000272689
TMEM130	5.34292	5.30216e-08
TMEM139	5.23294	1.34156e-07
TMEM140	2.41948	1.48265e-52
TMEM144	2.08325	2.77155e-98
TMEM150C	3.67851	4.80998e-65
TMEM156	3.68231	4.36668e-11
TMEM158	4.16877	1.65535e-19
TMEM173	3.55386	1.60058e-216
TMEM178B	4.95197	0.00948342
TMEM229B	2.69753	4.09725e-19
TMEM270	5.25334	2.48865e-14
TMEM37	2.46357	9.51476e-14
TMEM45B	3.90742	4.49168e-229
TMEM52B	3.5165	2.46214e-09
TMEM99	2.13775	5.73938e-25
TMIE	2.91995	2.38697e-10
TMPRSS13	4.48327	1.53612e-175
TMPRSS4	9.59158	9.88656e-15
TMTC2	3.81694	1.64066e-12
TNFSF10	5.03594	0.00704538
TNFSF15	5.00163	6.78717e-05
TNFSF18	5.77073	4.77988e-05
TNS1	2.98471	7.06146e-09
TNS3	2.27218	4.37669e-246
TNXB	4.54658	0
TP53INP2	2.4204	1.27592e-170
TPO	4.63367	0.0215065
TPPP3	5.69873	0.000429698
TPRG1	3.78326	7.01511e-14
TREM1	6.86021	1.02303e-06
TRIB2	4.77911	0.0136872
TRIL	6.42881	1.15337e-05
TRIM16	2.48966	3.25183e-93
TRPV3	2.33803	2.15762e-05
TSC22D3	2.56671	3.83628e-51
TSPAN12	2.99512	0.00479154
TTC39C	3.61618	4.80134e-17
TXK	2.48232	3.61887e-08
TXNIP	5.02519	0
UBA7	4.03708	5.69186e-23
UBE2L6	3.37191	2.66709e-17
UCN3	3.33284	6.30742e-05
UGT1A7	5.43923	0.0013258
UNC5C	6.71706	2.89578e-06
UPB1	3.45873	0.0323644
UPK2	2.26538	1.30474e-06
VCAM1	4.21147	0.00440408
VCAN	2.78003	3.82012e-107
VGLL1	8.85539	1.21339e-24
VILL	3.27601	0.000342308
VIT	6.63157	6.00572e-223
VNN3	4.07644	0.000329234
VSIG1	2.67209	0.000325279
VSIR	4.78281	3.93927e-110
VSNL1	2.26463	6.0951e-52
VSTM2L	3.86485	2.87717e-07
VTCN1	5.22903	0.000504677
VTN	5.00271	7.01766e-41
VWA2	2.44573	1.88415e-08
WDR86	3.82585	3.15894e-15
WNT9A	2.69586	1.60547e-122
XAF1	9.71339	4.17059e-15
XKRX	3.54951	2.33675e-239
ZBTB20	2.4103	9.09313e-25
ZC3H12C	4.75736	0.00306152
ZCCHC12	2.56346	2.0879e-05
ZDHHC1	2.25659	1.38691e-92
ZDHHC11B	3.25931	0.0225783
ZFP57	2.15512	1.62412e-06
ZG16	4.11072	0.0233316
ZMYND12	4.6388	0.0216173
ZNF117	2.11182	5.30691e-54
ZNF366	4.87795	0.0103215
ZNF396	2.07364	1.18128e-17
ZNF608	2.57587	2.3646e-155
