# Supplementary material for: Desmoplastic small round cell tumor is dependent on the EWS-WT1 transcription factor
Source: Oncogenesis. 2020 Apr 28;9(4):41. doi: 10.1038/s41389-020-0224-1 (PMC7188842; doi:10.1038/s41389-020-0224-1)
Supplement: Supplementary file 7 — Supplemental Table 4 [file 41389_2020_224_MOESM7_ESM.xlsx]

## Sheet: Sheet1
Repressed Genes	BER logFC	BER padj	JN-DSRCT-1 logFC	JN-DSRCT-1 padj		Induced Genes	BER logFC	BER padj	JN-DSRCT-1 logFC	JN-DSRCT-1 padj
ABCC2	2.29215	9.78281e-24	2.4857	1.33411e-21		AC093323.1	-3.84072	1.14353e-86	-2.29003	7.21182e-188
ABLIM1	2.39496	1.08139e-181	3.52052	2.06547e-40		ACKR3	-2.47302	7.2632e-20	-2.46549	0
ABTB1	2.01022	3.31575e-55	2.06432	6.49886e-54		ADGRB1	-3.09904	1.90494e-189	-2.92628	0
ADAMTSL4	2.52581	1.41763e-57	2.58754	1.18177e-09		AGBL1	-3.59101	6.7734e-102	-3.21021	1.23915e-69
ADGRA2	2.1415	2.68453e-76	3.48503	2.92387e-139		AKR1C8P	-2.37404	3.48022e-22	-2.23106	0.00349563
ADGRG1	5.56405	1.26806e-102	8.34715	1.9935e-58		ARTN	-2.5532	5.12564e-97	-3.01493	0
ADRA1B	3.36441	6.45633e-55	2.13875	1.82793e-10		B3GNT6	-3.47623	0	-2.49933	0
AKR1C1	2.10925	2.52663e-56	2.34937	1.12122e-58		BDKRB2	-2.68859	9.64681e-276	-2.62318	0
AKR1C2	2.80613	5.85126e-153	2.55216	2.099e-22		BLK	-2.6306	1.58926e-15	-3.93995	2.88338e-30
AL031777.3	2.77081	1.28978e-25	3.01939	8.97546e-08		C1orf61	-2.09412	9.35538e-18	-2.40472	6.05869e-11
ALCAM	2.55042	4.50333e-190	3.18348	0		C1QL4	-3.15422	3.56394e-143	-2.67327	2.28952e-34
ALS2CL	3.90338	2.76408e-194	5.0408	2.55274e-06		CACNA1S	-2.3295	8.94092e-18	-2.04497	3.32273e-10
ANGPT4	7.61511	7.44997e-19	2.50872	0.00349563		CACNA2D2	-2.46275	0	-2.76481	0
ANKRD1	4.94816	0	6.4299	9.3028e-99		CAMK2A	-2.37232	4.20902e-226	-2.53781	0
APOL6	2.58696	6.19356e-61	2.13974	1.33603e-06		CCL25	-2.41589	3.58782e-16	-2.89846	0
ARFGEF3	2.36472	5.40065e-29	2.55804	8.05851e-26		CELF4	-3.53786	1.83202e-100	-2.78266	4.1611e-130
ARHGEF37	3.62598	1.02783e-84	2.45736	1.36805e-46		CHRFAM7A	-2.92224	5.34983e-24	-2.27897	5.0405e-08
ASS1	5.73275	4.38658e-261	2.78376	7.53565e-72		CHRNA7	-2.73629	7.79712e-135	-2.41495	1.67558e-109
ATP2C2	3.79856	6.97185e-142	3.65822	0.00793938		CRABP1	-2.13244	4.34251e-122	-2.28196	0.00351064
ATP6V1C2	2.69571	1.31037e-49	2.92606	4.94681e-17		CTCFL	-3.3215	7.67277e-166	-2.30672	6.30594e-116
BICDL2	2.85672	5.13825e-75	5.00508	2.09809e-08		CXCL12	-4.15849	0	-3.70323	2.44476e-278
BIK	2.32296	5.82194e-13	4.88006	1.47763e-43		DEGS2	-2.75769	3.11634e-200	-3.5855	0
BMP5	3.06532	1.56699e-22	3.14474	4.70629e-100		DISP3	-2.54304	4.4221e-72	-2.85335	1.13483e-287
BST2	2.6588	2.11434e-31	2.6705	1.03907e-19		DLL4	-3.99152	0	-3.63477	1.10749e-191
C1orf116	5.91543	4.26144e-145	2.75392	3.54439e-11		EGFL6	-3.48664	2.29337e-34	-3.27804	3.31378e-56
C3	5.71798	0	3.31184	2.70845e-65		ERG	-2.27469	2.52248e-55	-2.02291	1.13034e-07
CACNG4	6.83357	0	4.29774	7.1844e-58		FGF22	-2.60192	2.65887e-42	-3.10208	4.30787e-30
CASP4	4.94116	1.87913e-64	6.42309	8.7447e-06		FGFR4	-2.63885	1.20087e-215	-2.6229	0
CAVIN1	2.51797	2.69731e-200	3.7889	0		FOXC2	-2.4296	2.21111e-133	-2.13794	0
CAVIN2	6.03254	5.83448e-40	5.59272	3.10249e-83		FOXL1	-2.37776	9.65187e-19	-2.70964	2.29458e-25
CD7	5.30862	1.84042e-69	5.50337	0.000185262		FRMPD3	-3.02424	1.97528e-137	-2.79312	8.61177e-97
CEBPD	2.31724	2.68843e-121	2.84037	0		GALP	-3.55212	1.10999e-64	-2.76133	0
CFI	3.39559	2.65967e-36	2.8779	0		GJB2	-2.88207	4.91007e-264	-2.01725	0
CGN	3.57439	0	4.09459	1.06705e-197		GRM2	-3.25423	3.90713e-288	-2.37643	2.34309e-102
CGNL1	2.92261	5.80586e-214	3.28773	0		HPD	-2.89588	8.08724e-37	-3.0046	3.69983e-19
CHST1	2.67856	8.86353e-159	3.27479	0		IGFBP3	-3.31764	1.34601e-21	-2.51312	0
CLDN3	3.4826	1.05758e-195	9.51635	2.63975e-12		IQCJ	-3.54541	3.13756e-29	-2.93386	2.50544e-35
CLDN4	6.92646	0	4.97637	4.53168e-05		IRX4	-2.01705	1.79588e-105	-2.24943	0
CLIC5	3.40611	6.16893e-272	3.9525	1.67743e-06		ISX	-3.10251	5.4459e-90	-2.79157	2.16485e-111
CMTM8	2.22197	4.21097e-99	2.76159	6.26375e-09		ITIH2	-2.62234	1.23711e-216	-2.47853	0
CNTN4	5.45539	2.09399e-25	2.00076	1.333e-06		KCNB1	-2.26316	1.2761e-121	-2.31291	0
COL12A1	4.54393	1.47909e-185	3.7053	0		LCK	-3.08375	1.52137e-22	-2.62871	0
COL14A1	5.28958	7.824e-45	5.78465	0		LOXL3	-2.86925	0	-2.13662	0
COL16A1	5.1199	2.22205e-33	9.57543	4.93156e-16		MILR1	-3.19182	7.23816e-55	-2.51113	4.34148e-32
COL17A1	8.48266	1.07786e-241	5.19328	5.74692e-41		NAV1	-2.09558	2.43459e-88	-2.15334	0
COL26A1	2.78575	3.64412e-113	5.81884	1.43718e-20		NPPC	-4.23958	3.3302e-223	-2.4606	1.07184e-216
COL3A1	3.19124	0	6.31824	0		OLIG1	-2.24186	5.35268e-100	-4.71102	7.80041e-22
COL5A2	2.339	1.02514e-274	2.33778	1.65112e-151		PCDH12	-2.34876	5.69609e-128	-2.5144	6.2989e-33
CP	7.31269	5.02636e-266	4.33574	1.21416e-219		PIK3R6	-2.65928	2.53265e-45	-2.66191	7.49905e-10
CPA4	3.24643	3.89273e-60	8.5628	0		PLB1	-2.86607	0	-3.27615	2.59184e-295
CPQ	3.13603	1.29247e-70	2.29818	2.89449e-16		PLK5	-2.08392	1.86387e-46	-3.79048	0
CRACR2B	2.32262	9.05288e-62	2.38139	2.65021e-30		PLXNA4	-3.53315	0	-3.09867	0
CSF3R	7.87539	4.27847e-20	5.14083	0.000508573		PRSS56	-2.37736	4.00459e-25	-2.23543	4.88529e-181
CST1	3.27074	1.36832e-178	2.97441	1.42703e-284		RRAD	-3.58865	0	-3.02067	0
CST6	2.5844	8.70419e-17	9.43229	1.34442e-15		SCUBE1	-2.997	2.99817e-184	-2.19133	5.12288e-81
CYGB	2.01688	5.42046e-94	2.80891	1.01622e-67		SHCBP1	-2.75947	1.88095e-192	-2.298	0
CYP1A1	5.49055	5.32701e-29	7.16675	4.53403e-30		SIK1B	-2.2635	2.12622e-170	-2.31632	1.04707e-297
CYP1B1	6.07345	0	2.70463	2.88842e-70		SLC25A18	-2.29601	6.92171e-157	-2.04324	1.16065e-120
DDIT4L	3.51436	2.99553e-89	4.38561	0.000326631		SNAI2	-3.5697	0	-3.20385	0
DNAJC15	4.97005	4.91704e-149	5.23027	0		SPON2	-2.40122	1.78306e-18	-2.21198	2.4003e-161
DNM3	2.82356	2.13523e-185	4.56376	0		ST6GALNAC5	-2.96458	3.65013e-140	-2.22373	0
DUSP10	2.41572	5.22995e-84	2.46498	5.57526e-116		STARD8	-2.40712	7.33397e-94	-3.41807	0
DUSP13	3.83488	4.19457e-160	4.08884	5.11272e-07		TRIM67	-2.92563	0	-2.17589	0
ECM1	2.78289	4.64772e-154	2.73226	7.49479e-154		UNC5A	-2.38555	8.89337e-86	-3.00351	0
EDIL3	3.27079	8.12322e-22	2.55649	1.46582e-09		UNCX	-2.68745	1.60924e-187	-2.4784	4.82761e-36
ELF3	3.12502	3.02477e-295	4.21451	1.52061e-143		ZDHHC22	-3.25786	0	-2.88625	0
EPHA4	2.5331	1.35346e-106	2.63686	0		ZNF536	-3.76206	7.96003e-72	-3.41299	1.02875e-24
ERBB3	2.94117	0	3.77913	1.24728e-45
ESR1	2.62472	2.04361e-23	3.28597	7.99703e-65
FBN1	3.00254	1.47452e-230	2.6795	6.84916e-212
FILIP1L	2.25998	4.39189e-167	2.63543	0
FLRT2	6.59403	0	3.0818	1.14302e-167
FRK	3.4133	1.71329e-106	3.19889	1.22203e-28
FRY	3.26981	1.36181e-240	2.535	1.16332e-266
FSTL5	4.28595	8.49115e-199	3.53618	0
GDA	3.20783	4.77905e-107	4.96776	2.00246e-42
GGT5	3.74415	7.84852e-58	2.68504	1.24987e-54
GLCE	2.18814	8.8363e-73	2.14023	0
GPRC5A	5.40648	0	7.66509	1.75779e-60
GPRC5B	3.8158	0	5.59791	0
GRHL3	3.75822	2.7891e-67	5.55053	0
GXYLT2	2.17269	6.16338e-73	2.40769	4.60007e-32
HID1	4.8459	0	5.07903	5.84778e-24
HIST1H2AC	2.74601	3.14172e-215	3.59855	2.8864e-274
HIST1H2AI	2.94488	1.95143e-58	2.01109	8.68126e-14
HIST1H3H	2.56441	3.12679e-115	2.42508	2.79457e-32
HTR1D	3.32636	8.32333e-67	5.93359	5.17696e-05
ID1	5.95762	0	5.03241	0
ID3	3.63962	5.17434e-189	3.89312	1.20421e-211
IFI27	5.27112	6.27087e-24	2.79986	7.26099e-14
IFI6	4.77025	9.60561e-128	2.06028	1.99508e-14
IFIH1	3.33975	3.959e-76	2.52262	1.78985e-26
IFIT1	7.66716	6.71771e-69	2.73962	1.18773e-09
IFITM1	3.21579	1.11426e-129	3.73685	0
IFITM2	2.24294	3.3957e-52	3.93599	0
IFITM3	5.50456	9.44852e-152	4.43759	0
IGDCC4	2.81645	1.04522e-146	2.62412	1.33963e-05
IGF1	4.6196	5.62419e-212	4.16693	0
IGFBP7	3.11284	9.57768e-259	3.25222	1.66238e-32
IGSF10	3.21564	7.11607e-226	2.02675	0
IL23A	2.22362	2.53511e-21	2.95782	1.32222e-83
IRS4	6.0146	9.99178e-84	2.5172	0.0030055
ITGA2	2.34963	4.02207e-79	4.49391	0
ITGB4	6.6927	0	4.20779	1.27079e-21
ITGB8	2.13183	1.06183e-62	2.36696	0
ITPR2	5.04922	2.57595e-141	3.12345	2.34139e-38
JAK3	2.69782	2.02036e-20	3.85716	3.53921e-67
KCNN4	2.08266	1.65e-12	3.98491	3.08178e-190
KLF5	2.33239	2.60494e-217	3.22043	0
KRT15	6.32248	4.92839e-112	4.75542	3.51756e-35
KRT18	2.50812	8.82611e-241	3.45605	0
KRT8	2.46107	7.06303e-191	2.99539	0
LAMA4	4.12195	3.67046e-218	3.17185	0
LAMB3	3.13733	1.43749e-58	5.67337	2.02258e-210
LAMP3	2.31964	1.47792e-25	2.15316	0.000431276
LARGE2	3.24386	9.73062e-199	6.00347	2.1071e-206
LAYN	4.374	7.99405e-67	3.99396	4.97307e-164
LGALS3BP	4.86402	0	3.1114	0
LGI1	5.90551	0	6.13161	1.11857e-19
LIPH	3.49387	5.39019e-301	3.35552	0
LUZP2	4.5318	5.69422e-52	3.65933	0
MAP2	5.09852	1.5104e-41	5.6673	0
MFAP5	7.73216	1.23462e-13	2.67306	0.0134412
MISP	4.81267	2.94389e-226	4.26254	0
MKRN2OS	2.02425	3.38171e-29	5.83467	1.28997e-06
MMP24	6.20991	7.72574e-215	7.47005	1.29456e-40
MOXD1	2.8449	2.91163e-116	2.29671	2.57033e-277
MUC1	2.72872	4.37859e-166	3.84185	0
NATD1	3.17454	3.8593e-147	2.43364	4.36788e-207
NEDD9	4.21039	6.37551e-270	3.50917	9.46165e-44
NGEF	2.56165	2.91153e-25	3.3526	2.17144e-108
NMI	2.57075	9.3571e-36	3.61185	0.000964463
NOX1	5.8295	0	2.44114	2.4341e-18
NRP1	2.11176	1.21775e-141	3.52362	0
ORAI3	2.20843	1.17661e-33	2.10785	3.0617e-40
OSMR	3.51066	3.79415e-28	5.92712	3.218e-95
OSR1	3.10828	1.34686e-87	2.16541	1.87411e-05
P3H2	3.80324	9.69877e-53	5.41777	0
PALMD	4.2851	0	3.96994	3.66971e-81
PAQR5	4.83788	5.51631e-45	3.64517	4.35118e-235
PARD6A	4.00393	4.43605e-66	2.40988	2.27202e-57
PARP14	3.95661	1.75375e-177	3.30149	6.30711e-20
PCDH1	2.54232	3.00132e-238	5.87807	5.73653e-203
PCDH10	4.54341	9.67851e-279	5.04894	2.51019e-221
PCDHB15	2.04987	1.10116e-29	2.11093	0.00010262
PDLIM1	2.08591	4.51226e-63	2.0193	1.64015e-117
PHLDA1	5.09081	0	4.11589	0
PLD1	4.35684	5.00828e-178	2.91709	1.03194e-82
PLXND1	3.60603	0	3.60809	0
PPBP	13.5208	5.50899e-24	7.58608	7.15154e-08
PPL	6.9454	0	6.46461	0
PPP1R16B	3.20515	4.04291e-281	8.09836	3.38133e-12
PRICKLE1	4.6862	6.90305e-151	3.29567	9.78273e-92
PRR15L	12.168	2.00995e-19	6.86372	1.53633e-06
PRSS8	2.87599	1.34545e-238	2.32515	2.30518e-250
PTGES	3.6404	6.8889e-26	2.56388	0.000228633
PTPRB	3.11616	2.28051e-51	2.66322	1.0354e-21
RAB25	4.22534	6.04248e-83	4.96149	2.82064e-08
RAB27B	3.86833	6.25106e-159	3.42081	1.68069e-101
RAB31	2.47103	2.81602e-45	2.03824	9.81336e-20
RAB3B	2.47633	1.26763e-121	3.52605	0
RALGPS1	3.12548	3.55826e-170	3.33479	4.29689e-103
RASGEF1C	2.8115	8.72604e-21	2.83851	6.17234e-07
RBMS3	3.75394	8.55538e-89	3.30827	3.10261e-178
RFTN1	2.75123	3.67095e-22	3.52114	0
RGS22	4.53474	1.43648e-134	4.43114	6.66675e-156
RHPN1	2.48013	3.42532e-57	2.69257	4.48076e-73
RND1	3.35571	2.01269e-64	3.76131	3.04735e-19
RND3	2.06621	1.78439e-91	3.49122	0
S100A14	3.61027	2.15173e-93	4.60866	3.10491e-10
S100A16	2.08802	1.43072e-64	4.28241	0.000466194
S100A6	3.91113	2.1648e-54	3.27202	5.29334e-26
SAMD9	2.86618	1.56244e-65	2.31039	6.60328e-09
SAT1	2.83533	2.12139e-287	2.89491	5.07381e-227
SCEL	2.81229	3.55723e-194	3.89463	5.52202e-222
SCNN1A	6.6571	0	7.26577	1.67979e-116
SECTM1	3.78293	0	4.07783	1.60256e-199
SEMA3A	2.96248	1.37618e-184	7.22072	0
SEMA3D	4.37703	2.09006e-53	3.21295	4.53859e-293
SEMA3E	3.6887	3.39651e-266	2.69165	1.78897e-221
SGK1	4.52328	1.18826e-47	3.19427	6.56603e-33
SLC1A1	7.89285	2.9552e-20	6.50375	2.01329e-56
SLC27A2	3.37098	1.10593e-100	4.38172	1.7075e-12
SLC2A12	4.0339	5.40101e-28	7.05978	1.07242e-16
SLC2A14	2.86243	1.5101e-80	4.36137	1.92761e-45
SLC46A3	2.08816	9.69002e-78	3.4383	4.3785e-11
SLC4A8	2.65602	1.50461e-58	3.43367	1.67449e-06
SOSTDC1	3.79211	0	2.84743	4.29655e-117
SPARCL1	5.91583	0	5.52178	0
SPOCK2	4.03749	8.17227e-47	4.54611	0
SPP1	8.3667	0	2.85455	7.63649e-297
SPRED3	2.54167	2.11299e-27	4.362	3.98678e-72
SRPX	2.06431	4.37682e-147	2.4031	6.55389e-78
SRPX2	3.50066	4.69649e-142	3.89069	9.20726e-82
ST6GALNAC1	4.39649	0	4.44222	1.14911e-68
ST6GALNAC2	3.12665	2.39448e-277	4.83615	7.48601e-05
STC1	5.61637	1.0938e-69	3.47946	0
STOX1	3.48633	2.57164e-101	3.65533	4.47842e-148
SYNPO2	6.81059	1.07267e-31	3.42169	0
TFPI2	3.40579	5.86086e-23	2.87272	3.56079e-06
TGFB2	5.7207	0	2.03484	2.32674e-154
TGFBR2	3.4658	0	4.93784	6.53445e-216
TJP3	4.28423	0	5.09667	2.98362e-162
TM4SF1	2.76725	0	2.02321	8.4962e-232
TM7SF2	2.67259	7.60258e-234	3.27056	0
TMEFF2	3.63097	4.85282e-53	2.7975	1.20441e-195
TMEM125	3.06429	3.40717e-170	3.45311	4.65284e-12
TMEM40	5.84022	3.05069e-22	6.24006	4.40016e-24
TNFRSF19	3.59422	1.67089e-204	2.21988	5.63644e-88
TNNC1	5.69166	1.13928e-58	6.61887	9.69837e-19
TNNT2	4.97099	1.11618e-38	10.9985	2.73904e-16
TNS4	7.34493	7.38171e-33	4.47953	1.34524e-11
TP63	7.20904	1.72454e-178	3.57606	9.02561e-14
TPCN1	2.68358	1.73508e-296	2.15437	6.02042e-119
UNC13A	4.3496	6.08335e-47	2.85753	5.95501e-14
UNC13D	2.33114	6.2019e-41	3.58591	1.11318e-59
UPK3B	6.51262	3.73293e-62	2.51399	0.0190169
VIPR1	2.63716	1.58082e-202	4.77339	4.71876e-78
VLDLR	2.94009	2.49507e-144	3.61658	5.65323e-68
WIPI1	2.29385	2.40334e-181	2.07965	2.53072e-05
WNT4	4.80586	2.87244e-109	4.94727	6.07686e-118
ZSWIM4	2.0335	1.44116e-63	2.10507	1.29276e-215
