# Supplementary material for: Desmoplastic small round cell tumor is dependent on the EWS-WT1 transcription factor
Source: Oncogenesis. 2020 Apr 28;9(4):41. doi: 10.1038/s41389-020-0224-1 (PMC7188842; doi:10.1038/s41389-020-0224-1)
Supplement: Supplementary file 8 — Supplemental Table 5 [file 41389_2020_224_MOESM8_ESM.xlsx]

## Sheet: Sheet1
Target	Sense Strand	Antisense Strand	Manufacturer	Catalog Number
EWS-WT1	GAGACAUACAGGUGUGAAAUU	UUUCACACCUGUAUGUCUCUU	Dharmacon	N/A - custom design
EWS-WT1	AGCUACGGGCAGCAGAGUGAGAdTdT	UCUCACUCUGCUGCCCGUAGCUdTdT	Dharmacon	N/A - custom design
ERG	CCACGGUUAAUGCAUGCUATT	UAGCAUGCAUUAACCGUGGAG	Qiagen	SI03089443
